# Supplementary material for: Impact of Environmental Microplastic Exposure on Caco-2 Cells: Unraveling Proliferation, Apoptosis, and Autophagy Activation
Source: Int J Environ Res Public Health. 2025 Jun 11;22(6):922. doi: 10.3390/ijerph22060922 (PMC12193311; doi:10.3390/ijerph22060922)
Supplement: Supplementary file 1 [file ijerph-22-00922-s001.zip]

Archive with 1 entries (1 files):
- ijerph-3650630-supplementary.pdf
